# Supplementary material for: Anticancer Effects of Sublingual Type I IFN in Combination with Chemotherapy in Implantable and Spontaneous Tumor Models
Source: Cells. 2021 Apr 8;10(4):845. doi: 10.3390/cells10040845 (PMC8068355; doi:10.3390/cells10040845)
Supplement: Supplementary file 1 [file cells-10-00845-s001.zip]

Archive with 2 entries (2 files):
- supplementary figure 2.tif
- supplementary figure 1.tif
